# Supplementary material for: A pseudouridylation switch in rRNA is implicated in ribosome function during the life cycle of Trypanosoma brucei
Source: Sci Rep. 2016 May 4;6:25296. doi: 10.1038/srep25296 (PMC4855143; doi:10.1038/srep25296)
Supplement: Supplementary Table S1 [file srep25296-s2.xls]

## Sheet: supplementary table 1
Num.	rRNA	snoRNA	Target	PCF1	PCF2	BSF1	BSF2	BSF/PCF RPKM fold change	Y-Ratio BSF/PC	scaRNA target	snoRNA	Reference
1	SSU	1 TB10Cs1H3		42733	9664	43587	18994	1.2	1.2		TB10Cs1H3	Liang et al. 2005
2	SSU	2 TB11Cs4H2		3476	4586	7691	7740	1.9	1.1	U3-Ψ107	TB11Cs4H2	Liang et al. 2005
3	SSU	TB10Cs5H2		6114	1380	11177	2231	1.8	1		TB10Cs5H2	Myslyuk et al. 2008
4	SSU	TB10Cs4H4		23119	3183	37359	10073	1.8	1.2		TB10Cs4H4	Liang et al. 2005
5	SSU	TB6Cs1H3		3200	4539	30939	8861	5.1	1		TB6Cs1H3	Liang et al. 2005
6	SSU	TB11Cs3'H1		3575	1478	3435	1668	1	-1.2		TB11Cs3'H1	Michaeli et al. 2012
7	SSU	3 TB9Cs1H1		12698	3968	51469	9072	3.6	-1.1	U2-Ψ14	TB9Cs1H1	Liang et al. 2005
8	* SSU	3 TB9Cs1H1		12698	3968	51469	9072	3.6	0	U2-Ψ14	TB9Cs1H1	Liang et al. 2005
9	SSU	TB10Cs4H2		2088	2474	2315	2314	1	1.4	U3-Ψ22	TB10Cs4H2	Liang et al. 2005
10	SSU	TB10Cs5H3		2583	1634	3979	5327	2.2	1		TB10Cs5H3	Myslyuk et al. 2008
11	* SSU	TB1Cs1H1		7165	1488	14934	27175	4.9	0		TB1Cs1H1	Michaeli et al. 2012
12	** SSU	TB9Cs1'H1		5491	3077	13774	24012	4.4	0	U6-Ψ8	TB9Cs1'H1	Doniger et al. 2009
13	SSU	4 TB9Cs3H2		5192	2515	12003	2302	1.9	1.2		TB9Cs3H2	Liang et al. 2005
14	SSU	TB10Cs1'H1		3970	4560	5172	8148	1.6	3.9		TB10Cs1'H1	Michaeli et al. 2012
15	SSU	TB9Cs1H2		2034	580	4679	668	2	1.5		TB9Cs1H2	Liang et al. 2005
16	SSU	TB11Cs5H1		1124	1614	5327	2257	2.8	1.1		TB11Cs5H1	Myslyuk et al. 2008
17	SSU	2 TB11Cs4H2		3476	4586	7691	7740	1.9	1	U3-Ψ107	TB11Cs4H2	Liang et al. 2005
18	SSU	TB8Cs5H1		2862	1305	5740	2963	2.1	-1.1		TB8Cs5H1	Michaeli et al. 2012
19	SSU	TB8Cs3H-1		9651	3064	29607	8533	3	1.4	U1-Ψ68 tRNA-Glu-Ψ43	TB8Cs3H-1	Michaeli et al. 2012
20	SSU	TB11Cs5H2		1902	4225	5038	10224	2.5	1		TB11Cs5H2	Myslyuk et al. 2008
21	SSU	TB9Cs4H1		16823	11302	20069	10641	1.1	-1.5		TB9Cs4H1	Liang et al. 2005
22	SSU	TB8Cs4H2		3159	461	7098	2532	2.7	2.7		TB8Cs4H2	Myslyuk et al. 2008
23	SSU	TB11Cs1'H-1		1136	584	2648	652	1.9	-1.6		TB11Cs1'H-1	BSI-lib
24	5.8S	TB3Cs2'H1		1399	448	3769	876	2.5	-1.5	U1- Ψ39	TB3Cs2'H1	BSI-lib
25	LSU5	unknown	LSU5 - 258Y						1.1		unknown
26	LSU5	TB10Cs1'H3		2810	970	3124	1944	1.3	1.2		TB10Cs1'H3	BSI-lib
27	LSU5	TB10Cs1H2		5346	2281	21347	3600	3.3	1.1		TB10Cs1H2	Liang et al. 2005
28	LSU5	1 TB10Cs1H3		42733	9664	43587	18994	1.2	1.6		TB10Cs1H3	Liang et al. 2005
29	LSU5	4 TB9Cs3H2		5192	2515	12003	2302	1.9	1		TB9Cs3H2	Liang et al. 2005
30	LSU5	TB10Cs2H2		9484	3577	14196	3755	1.4	1.4		TB10Cs2H2	Liang et al. 2005
31	* LSU5	TB8Cs3H1		20757	3224	28665	11201	1.7	0		TB8Cs3H1	Liang et al. 2005
32	LSU5	TB9Cs1H3		5589	1185	9966	2386	1.8	-1.3		TB9Cs1H3	Liang et al. 2005
33	LSU5	TB11Cs4"H1		2870	2031	3775	1651	1.1	1.4		TB11Cs4"H1	Michaeli et al. 2012
34	LSU5	TB9Cs8H1		3535	1467	3789	1526	1.1	1.6		TB9Cs8H1	Michaeli et al. 2012
35	LSU5	TB3Cs2H2		10084	691	13303	1987	1.4	1.9		TB3Cs2H2	Myslyuk et al. 2008
36	LSU5	TB10Cs-7H1		1387	866	5300	1233	2.9	1		TB10Cs-7H1	BSI-lib
37	LSU5	TB9Cs2H2		8154	9886	8482	17757	1.5	1.9		TB9Cs2H2	Liang et al. 2005
38	LSU5	TB7Cs3H1		11811	2325	19654	9730	2.1	1	U1- Ψ39	TB7Cs3H1	Michaeli et al. 2012
39	LSU5	TB11Cs1'H1		2627	866	3888	1233	1.5	1.9		TB11Cs1'H1	Michaeli et al. 2012
40	LSU5	TB10Cs4H3		2638	2708	3092	2012	1	-1.3		TB10Cs4H3	Liang et al. 2005
41	LSU5	6 TB10Cs1'H2		17003	1147	36595	6844	2.4	-1.2		TB10Cs1'H2	BSI-lib
42	LSU5	TB7Cs3H2		11439	1072	16610	550	1.4	-1.3	U4- Ψ43	TB7Cs3H2	Michaeli et al. 2012
43	LSU3	TB10Cs3H2		11935	4463	33604	7490	2.5	1.1		TB10Cs3H2	Liang et al. 2005
44	LSU3	7 TB10Cs2H1		5320	3577	10251	3755	1.6	2.4	U4- Ψ43	TB10Cs2H1	Liang et al. 2005
45	LSU3	8 TB9Cs2H1		8992	16664	11630	26114	1.5	1.5		TB9Cs2H1	Liang et al. 2005
46	LSU3	TB7Cs1H1		4033	3776	13352	21878	4.5	2.7		TB7Cs1H1	Michaeli et al. 2012
47	LSU3	TB9Cs5H1		8106	1225	11187	2677	1.5	1.8		TB9Cs5H1	Michaeli et al. 2012
48	LSU3	TB3Cs2H1		1963	1143	4268	2591	2.2	1.3		TB3Cs2H1	Myslyuk et al. 2008
49	LSU3	TB11Cs6H1		6619	1975	4043	1819	-1.5	1.2	U1- Ψ14	TB11Cs6H1	Michaeli et al. 2012
50	** LSU3	TB10Cs2"C4		11532	2125	13721	9352	1.7	0		TB10Cs2"C4	Doniger et al. 2010
51	LSU3	TB9Cs1"H1		5491	1206	13774	4821	2.8	1.6		TB9Cs1"H1	Michaeli et al. 2012
52	LSU3	TB9Cs4H-3		6103	6821	11182	19254	2.4	1.2		TB9Cs4H-3	TB-Nhp2
53	LSU3	TB5Cs2H1		1151	1479	3262	13823	6.5	1.2	U4- Ψ66 U6- Ψ27	TB5Cs2H1	Michaeli et al. 2012
54	LSU3	9 TB11Cs4H3		6382	4595	3048	5531	-1.3	1.8		TB11Cs4H3	Liang et al. 2005
55	LSU3	9 TB11Cs4H3		6382	4595	3048	5531	-1.3	1		TB11Cs4H3	Liang et al. 2005
56	LSU3	8 TB9Cs2H1		8992	16664	11630	26114	1.5	1.2		TB9Cs2H1	Liang et al. 2005
57	LSU3	TB10Cs1H1		991	4492	2416	6639	1.7	1.2		TB10Cs1H1	Liang et al. 2005
58	LSU3	TB11Cs4'H1		4124	463	12299	1021	2.9	1.2		TB11Cs4'H1	Michaeli et al. 2012
59	LSU3	TB8Cs6H1		986	958	7982	5480	6.9	1	U3- Ψ76	TB8Cs6H1	Michaeli et al. 2012
60	LSU3	TB6Cs2H1		5645	2664	5387	10646	1.9	-1.4		TB6Cs2H1	Liang et al. 2005
61	* LSU3	TB8Cs2H1B		1646	813	3828	900	1.9	0		TB8Cs2H1B	Liang et al. 2005
62	* LSU3	7 TB10Cs2H1		5320	1779	10251	6974	2.4	0	U6- Ψ33	TB10Cs2H1	Liang et al. 2005
63	LSU3	TB9Cs3H1		2982	5606	3690	15044	2.2	1.3	U2- Ψ127	TB9Cs3H1	Liang et al. 2005
64	LSU3	TB10Cs3H1		18240	6202	44154	22657	2.7	1.3	U4- Ψ27	TB10Cs3H1	Liang et al. 2005
65	LSU3	TB8Cs2H1A		2277	1709	8623	3136	3	1.6		TB8Cs2H1A	Liang et al. 2005
66	LSU3	TB11Cs5H3		2823	2097	10322	4754	3.1	1.4		TB11Cs5H3	Myslyuk et al. 2008
67	LSU3	3 TB9Cs1H1		12698	3968	51469	9072	3.6	1.6	U2- Ψ14	TB9Cs1H1	Liang et al. 2005
68	LSU3	TB11Cs3H1		6679	2177	9429	9932	2.2	1.7		TB11Cs3H1	Liang et al. 2005
69	LSU3	TB6Cs1H2		2648	3331	8174	21630	5	1.3	U4- Ψ46	TB6Cs1H2	Liang et al. 2005
70	LSU3	TB9Cs4H2		5924	10640	21759	66863	5.4	1	U3- Ψ85	TB9Cs4H2	Liang et al. 2005
71	LSU3	unknown	LSU3 - 1403						1.2		unknown
72	LSU3	TB6Cs1H4		22158	10649	46063	28391	2.3	-1.1		TB6Cs1H4	Liang et al. 2005
73	LSU3	TB11Cs4H1		4407	7799	7780	13332	1.7	-1.2		TB11Cs4H1	Liang et al. 2005
74	LSU3	TB6Cs1H1		6884	5981	17480	14135	2.5	-1.3	U4- Ψ43	TB6Cs1H1	Liang et al. 2005
75	LSU3	6 TB10Cs1'H2		17003	1147	36595	6844	2.4	1.2		TB10Cs1'H2	BSI-lib
76		TB11Cs2H1 (SLA1)	SL RNA	28711	34363	52525	168826	3.5			TB11Cs2H1	Liang et al. 2005
77		TB11Cs2H2		2219	604	2444	1091	1.3			TB11Cs2H2	Michaeli et al. 2012
79		TB9Cs-1'H1		<1000	<1000	<1000	<1000	2.6		U2- Ψ7	TB9Cs-1'H1	BSI-lib
80		TB11Cs-3'H1		1407	864	1736	282	-1.1			TB11Cs-3'H1	TB-Nhp2
81		TB7Cs1"H1		<1000	<1000	<1000	<1000	-5.7			TB7Cs1"H1	TB-Nhp2
82		TB10Cs-2'H1		<1000	<1000	<1000	<1000				TB10Cs-2'H1	TB-Nhp2
83		TB10Cs5'H1		<1000	<1000	<1000	<1000				TB10Cs5'H1	TB-Nhp2
84		TB8Cs-1H1		<1000	<1000	<1000	<1000				TB8Cs-1H1	TB-Nhp2
85		TB8Cs7H1		<1000	<1000	<1000	<1000				TB8Cs7H1	TB-Nhp2
86		TB8Cs8H1		<1000	<1000	<1000	<1000				TB8Cs8H1	TB-Nhp2
87		TB8Cs9H1		<1000	<1000	<1000	<1000			U3- Ψ30	TB8Cs9H1	TB-Nhp2
88		TB9Cs6'H1		<1000	<1000	<1000	<1000				TB9Cs6'H1	TB-Nhp2
89		TB9Cs9H1		<1000	<1000	<1000	<1000				TB9Cs9H1	TB-Nhp2
90		TB10Cs-7'H1		<1000	<1000	<1000	<1000				TB10Cs-7'H1	TB-Nhp2
91		TB11Cs-1H1		<1000	<1000	<1000	<1000				TB11Cs-1H1	TB-Nhp2
92		TB10Cs6'H1		<1000	<1000	<1000	<1000				TB10Cs6'H1	TB-Nhp2
93		TB10Cs6"H1		<1000	<1000	<1000	<1000				TB10Cs6"H1	TB-Nhp2
94		TB10Cs7'H1		<1000	<1000	<1000	<1000				TB10Cs7'H1	TB-Nhp2
95		TB11Cs3"H1		<1000	<1000	<1000	<1000				TB11Cs3"H1	TB-Nhp2
