# Supplementary material for: A pseudouridylation switch in rRNA is implicated in ribosome function during the life cycle of Trypanosoma brucei
Source: Sci Rep. 2016 May 4;6:25296. doi: 10.1038/srep25296 (PMC4855143; doi:10.1038/srep25296)
Supplement: Supplementary Table S2 [file srep25296-s3.xls]

## Sheet: גיליון1
Oligonucleotides for Primer Extension
TB3Cs2H1	5’-TCTCTGAGGGCAATGACACT-3’	antisense complementary to positions 48 to 68 of TB3Cs2H1.
TB6Cs1H3	5’-CACTCTTCCACAGGCAAGTC-3’	antisense complementary to positions 48 to 68 of TB6Cs1H3.
TB7Cs1H1	5’-GGCTCTTCGAATGGGGTAAC -3’	antisense complementary to positions 55 to 75 of TB7Cs1H1
TB8Cs2H1A	5’-TATTCTTCCTCCACCGTTCA-3’	antisense complementary to positions 47 to 67 of TB8Cs2H1A.
TB9Cs1’’H1	5’-GATATCTTTCCCCTGTGTCA -3’	antisense complementary to positions 62 to 82 of TB9Cs5H1
TB9Cs3H1	5’-ATATCTGGCACAACACTGGC -3’	antisense complementary to positions 55 to 75 of TB9Cs3H1.
TB9Cs5H1	5’- TATATCTTGCCGTAGTTACT-3’	antisense complementary to positions 51 to 71 of TB9Cs5H1.
TB10Cs3H1	5’-ACCTCTCGCACGTGCTTCGT-3’	antisense complementary to positions 44 to 64 of TB10Cs3H.
TB9Cs1''H1	5'-GATATCTTTCCCCTGTGTCA-3'	antisense complementary to position 63 to 82 of TB9Cs1''H1
TB9Cs2H1	5'-AATTCTCGGACCACGTGAGT-3'	antisense complementary to position 56 to 75 of TB9Cs2H1
TB10Cs3H2	5'-ACATCTCGCCGCACCGATTA-3'	antisense complementary to position 47 to 66 of TB10Cs3H2
TB11Cs5H3	5'-AAATCTTGGTCAGCTTTTGA-3'	antisense complementary to position 52 to 71 of TB11Cs5H3
tRNA serine control (Tb927.3.4393)	5’- CGTCACCAGCAGGATTCGAA-3’	antisense complementary to positions 61 to 81 of Tb927.3.4393
Sense SL RNA	5'-ACTAACGCTATTATTAGAACAGTTTCT-3'	from position 1-39.
Anti Tb927.1.2380 (α Tubulin)	5'- CCCTGAAGACCAGTGCAGTTG -3'	antisense complementary to positions 381-401.
Sense Pre Tb927.10.2020 (Hexokinase)	5’-ACCGGTGCAATACTGCCGTG-3’	from position -180 to -161 of ATG.
Anti Tb927.10.2020 (Hexokinase)	5’-GTCTGCTCCACGGGGAAACT-3'	antisense complementary to positions 481-500.
Primers for overexpression cell line
Sense Helix 69	5'-ACCTCCACTCTCTTTTTGTGTTGT-3'	from -38 to -19 of TB7Cs1H1
Anti sense Helix 69	5'-GTAAGAAGAAGGCAGTAATAG-3'	antisense complementary from +113 to + 122 of TB11Cs6H1
Primers for northern blot
Sense U3	5'-AAGACCGTACTCTGAACAGA-3'	position 1-20
Anti sense T7 U3	5-'TTAATACGACTCACTATAGGGAGA GGATCCTTCTGGAACCGGCT-3'	antisense complementary from position 125 to 144
Sense TB7Cs1H1	5'-TCACGAATGGGTAGTCAGCT-3'	position 1-20
Anti sense T7 TB7Cs1H1	5'-TTAATACGACTCACTATAGGGAGA GGCTCTTCGAATGGGGTAAC-3'	antisense complementary from 56 to 75
Sense TB9Cs5H1	5'-AGCCGGCGTAAGAGTCATTC-3'	position 1-20
Anti sense T7 TB9Cs5H1	5'-TTAATACGACTCACTATAGGGAGA TATATCTTGCCGTAGTTACT-3'	antisense complementary from 52 to 71
Sense TB3Cs2H1	5'-TAATGAGGGTCTAAGAGCTG-3'	position 1-20
Anti sense T7 TB3Cs2H1	5'-TTAATACGACTCACTATAGGGAGA TCTCTGAGGGCAATGACACT-3'	antisense complementary from 47 to 68
Sense TB11Cs6H1	5'-TTTGTCTACGTGTGACTTCA-3'	position 1-20
Anti sense T7 TB11Cs6H1	5'-TTAATACGACTCACTATAGGGAGA ATATCTCTCTCACATGACTC-3'	antisense complementary from 46 to 65
Small RNA library:
3’-Linker 1	RAppCTGTAGGCACCATCAAT/3DDC/
SIADAR-RC 5’ adapter	5'- ACACGACGCUCUUCCGAUCU -3'
Small RNA library RT primer	5'- ATTGATGGTGCCTACAG-3’
Solexa 5' primer:	5'-AATGATACGGCGACCACCGACACTCTTTCCCTACACGACGCTCTTCCGATCT-3’
Solexa 3' primer:	5' -CAAGCAGAAGACGGCATACGAGCTCTTCCGATCATTGATGGTGCCTACAG-3’
Oligonucleotides for RT-PCR
Sense SL RNA	5'-ACTAACGCTATTATTAGAACAGTTTCT-3'	Sence from position 1-39.
Anti Tb927.1.2380 (α Tubulin)	5'- CCCTGAAGACCAGTGCAGTTG -3'	antisense complementary to positions 381-401.
Sense Pre Tb927.10.2020 (Hexokinase)	5’-ACCGGTGCAATACTGCCGTG-3’	Sense from position -180 to -161 of ATG.
Anti Tb927.10.2020 (Hexokinase)	5’-GTCTGCTCCACGGGGAAACT-3'	antisense complementary to positions 481-500.
Synthetic gene (924bp)
Synthetic gene (924bp): XhoI;TB7Cs1H1; TB9Cs5H1; Tb3Cs2H1; TB11Cs6H1; HindII;BamHI	5'-TTTCTCGAGACCTCCACTCTCTTTTTGTGTTGTCTTACGGGGGCACGTCACGAATGGGTAGTCAGCTGCAGTCCGGCTTCACAAGTCATAGGCCACCGTGGCGTTACCCCATTCGAAGAGCCGGAGTGGTCTAAAAAAAACAACAACAACATAACAACCGCCGTTTCTGTGTGGGTTGATTGTTTTTTTTTTAAATTTTGTCTTGGCTCCTTCTGCCATTCCTTTATTTGCAGTGCGCACATCTCACAAGCCGGCGTAAGAGTCATTCCCCGTGGTCTTATCGTGTACCAGGGTAATGTAGTAACTACGGCAAGATATATGCATACAGCCGCATGTGTATGTATGCACATTGGAATGCGTATATCCATAGACATTCTTTTTTTCTTTGTAACGCTG…
